# Supplementary material for: Pharmacological and Genetic Suppression of VDAC1 Alleviates the Development of Mitochondrial Dysfunction in Endothelial and Fibroblast Cell Cultures upon Hyperglycemic Conditions
Source: Antioxidants (Basel). 2023 Jul 20;12(7):1459. doi: 10.3390/antiox12071459 (PMC10376467; doi:10.3390/antiox12071459)
Supplement: Supplementary file 1 [file antioxidants-12-01459-s001.zip]

Archive with 1 entries (1 files):
- antioxidants-2503420-supplementary.pdf
